# Supplementary material for: Whole Exome Sequencing as a First-Line Molecular Genetic Test in Developmental and Epileptic Encephalopathies
Source: Int J Mol Sci. 2024 Jan 17;25(2):1146. doi: 10.3390/ijms25021146 (PMC10816140; doi:10.3390/ijms25021146)
Supplement: Supplementary file 1 [file ijms-25-01146-s001.zip]

Archive with 2 entries (2 files):
- Supplementary Table-S1.pdf
- Supplementary Table-S2.pdf
